# Supplementary material for: Excluding spatial sampling bias does not eliminate oversplitting in DNA‐based species delimitation analyses
Source: Ecol Evol. 2021 Jul 2;11(15):10327–37. doi: 10.1002/ece3.7836 (PMC8328443; doi:10.1002/ece3.7836)
Supplement: Supplementary file 1 — Table S1 [file ECE3-11-10327-s001.xlsx]

## Sheet: Lab Sheet
Project:	SCOIB (185 records selected)			User:	Jana Thormann
Created:	2020-12-03
Project Code	Process ID	Sample ID	Field ID	BIN	Catalog Num	COI-5P Seq. Length	COI-5P Trace Count	COI-5P Accession	Image Count	Barcode Compliant	Contamination	Stop Codon	Flagged Record	Collection Date	Identification	Life Stage	Extra Info	Voucher Type	Institution	Notes
SCOIB	SCOIB001-20	ZFMK-Col-DA4670	DA4670	BOLD:AEF6463		658[0n]	2	MW128347		Yes				15-Apr-2014	Maladera futschauana	Adult		Museum Vouchered:Type Series	Zoologisches Forschungsmuseum Alexander Koenig
SCOIB	SCOIB002-20	ZFMK-Col-DA4671	DA4671	BOLD:AEF7742		658[0n]	2	MW128182		Yes				15-Apr-2014	Lasioserica brevipilosa	Adult		Museum Vouchered:Type	Zoologisches Forschungsmuseum Alexander Koenig
SCOIB	SCOIB003-20	ZFMK-Col-DA4672	DA4672	BOLD:AEF8333		658[0n]	2	MW128189		Yes				15-Apr-2014	Maladera sp. Laos_Phupane1	Adult		Museum Vouchered:Type Series	Zoologisches Forschungsmuseum Alexander Koenig
SCOIB	SCOIB004-20	ZFMK-Col-DA4673	DA4673	BOLD:AEF8448		658[0n]	2	MW128263		Yes				15-Apr-2014	Microserica varians	Adult		Museum Vouchered:Type Series	Zoologisches Forschungsmuseum Alexander Koenig
SCOIB	SCOIB005-20	ZFMK-Col-DA4674	DA4674	BOLD:AEF8228		658[0n]	2	MW128306		Yes				15-Apr-2014	Maladera sp. Laos_Phupane3	Adult		Museum Vouchered:Type Series	Zoologisches Forschungsmuseum Alexander Koenig
SCOIB	SCOIB006-20	ZFMK-Col-DA4676	DA4676	BOLD:AEF8228		658[0n]	2	MW128318		Yes				15-Apr-2014	Maladera sp. Laos_Phupane3	Adult		Museum Vouchered:Type Series	Zoologisches Forschungsmuseum Alexander Koenig
SCOIB	SCOIB007-20	ZFMK-Col-DA4677	DA4677	BOLD:AEF6625		658[0n]	2	MW128259		Yes				15-Apr-2014	Maladera clypeata	Adult		Museum Vouchered:Type Series	Zoologisches Forschungsmuseum Alexander Koenig
SCOIB	SCOIB008-20	ZFMK-Col-DA4678	DA4678	BOLD:AEF8228		658[0n]	2	MW128201		Yes				15-Apr-2014	Maladera sp. Laos_Phupane4	Adult		Museum Vouchered:Type Series	Zoologisches Forschungsmuseum Alexander Koenig
SCOIB	SCOIB009-20	ZFMK-Col-DA4683	DA4683	BOLD:AEF9169		658[0n]	2	MW128245		Yes				15-Apr-2014	Neoserica sp. Laos_Phupane5	Adult		Museum Vouchered:Type Series	Zoologisches Forschungsmuseum Alexander Koenig
SCOIB	SCOIB010-20	ZFMK-Col-DA4684	DA4684	BOLD:AEF8756		658[0n]	2	MW128268		Yes				15-Apr-2014	Maladera sp. Laos_Phupane6	Adult		Museum Vouchered:Type Series	Zoologisches Forschungsmuseum Alexander Koenig
SCOIB	SCOIB011-20	ZFMK-Col-DA4685	DA4685	BOLD:AEF8228		658[0n]	2	MW128273		Yes				15-Apr-2014	Maladera sp. Laos_Phupane4	Adult		Museum Vouchered:Type Series	Zoologisches Forschungsmuseum Alexander Koenig
SCOIB	SCOIB012-20	ZFMK-Col-DA4688	DA4688	BOLD:AEF7971		658[0n]	2	MW128282		Yes				15-Apr-2014	Maladera drescheri	Adult		Museum Vouchered:Type Series	Zoologisches Forschungsmuseum Alexander Koenig
SCOIB	SCOIB013-20	ZFMK-Col-DA4697	DA4697	BOLD:AEF7226		658[0n]	2	MW128298		No				15-Apr-2014	Neoserica sp. Laos_Phupane26	Adult		Museum Vouchered:Type Series	Zoologisches Forschungsmuseum Alexander Koenig
SCOIB	SCOIB014-20	ZFMK-Col-DA4699	DA4699	BOLD:AEF8332		658[0n]	2	MW128184		Yes				15-Apr-2014	Maladera perniciosa	Adult		Museum Vouchered:Type Series	Zoologisches Forschungsmuseum Alexander Koenig
SCOIB	SCOIB015-20	ZFMK-Col-DA4700	DA4700	BOLD:AEF7139		658[0n]	2	MW128279		Yes				15-Apr-2014	Maladera sp. Laos_Phupane7	Adult		Museum Vouchered:Type Series	Zoologisches Forschungsmuseum Alexander Koenig
SCOIB	SCOIB016-20	ZFMK-Col-DA4701	DA4701	BOLD:AEF7139		658[0n]	2	MW128280		No				15-Apr-2014	Maladera sp. Laos_Phupane7	Adult		Museum Vouchered:Type Series	Zoologisches Forschungsmuseum Alexander Koenig
SCOIB	SCOIB017-20	ZFMK-Col-DA4702	DA4702	BOLD:AEF8332		658[0n]	2	MW128169		Yes				15-Apr-2014	Maladera perniciosa	Adult		Museum Vouchered:Type Series	Zoologisches Forschungsmuseum Alexander Koenig
SCOIB	SCOIB018-20	ZFMK-Col-DA4704	DA4704	BOLD:AEF6463		658[0n]	2	MW128206		Yes				15-Apr-2014	Maladera futschauana	Adult		Museum Vouchered:Type Series	Zoologisches Forschungsmuseum Alexander Koenig
SCOIB	SCOIB019-20	ZFMK-Col-DA4705	DA4705	BOLD:AEF9016		658[0n]	2	MW128174		No				15-Apr-2014	Neoserica duplosetosa	Adult		Museum Vouchered:Type Series	Zoologisches Forschungsmuseum Alexander Koenig
SCOIB	SCOIB020-20	ZFMK-Col-DA4706	DA4706	BOLD:AEF9016		658[0n]	2	MW128270		Yes				15-Apr-2014	Neoserica duplosetosa	Adult		Museum Vouchered:Type Series	Zoologisches Forschungsmuseum Alexander Koenig
SCOIB	SCOIB021-20	ZFMK-Col-DA4708	DA4708	BOLD:AEF8788		658[0n]	2	MW128320		Yes				15-Apr-2014	Gastroserica carolusi	Adult		Museum Vouchered:Type Series	Zoologisches Forschungsmuseum Alexander Koenig
SCOIB	SCOIB022-20	ZFMK-Col-DA4709	DA4709	BOLD:AEF8921		658[4n]	2	MW128311		No				15-Apr-2014	Maladera sp. Laos_Phupane9	Adult		Museum Vouchered:Type Series	Zoologisches Forschungsmuseum Alexander Koenig
SCOIB	SCOIB023-20	ZFMK-Col-DA4710	DA4710	BOLD:AEF8721		658[0n]	2	MW128276		Yes				15-Apr-2014	Microserica simplex	Adult		Museum Vouchered:Type Series	Zoologisches Forschungsmuseum Alexander Koenig
SCOIB	SCOIB024-20	ZFMK-Col-DA4711	DA4711	BOLD:AEF8721		658[0n]	2	MW128218		Yes				15-Apr-2014	Microserica simplex	Adult		Museum Vouchered:Type Series	Zoologisches Forschungsmuseum Alexander Koenig
SCOIB	SCOIB025-20	ZFMK-Col-DA4713	DA4713	BOLD:AEF7776		658[0n]	2	MW128252		Yes				15-Apr-2014	Maladera rufodorsata	Adult		Museum Vouchered:Type Series	Zoologisches Forschungsmuseum Alexander Koenig
SCOIB	SCOIB026-20	ZFMK-Col-DA4718	DA4718	BOLD:AEF8721		658[1n]	2	MW128243		Yes				15-Apr-2014	Microserica simplex	Adult		Museum Vouchered:Type Series	Zoologisches Forschungsmuseum Alexander Koenig
SCOIB	SCOIB027-20	ZFMK-Col-DA4720	DA4720	BOLD:AEF6923		658[0n]	2	MW128307		Yes				15-Apr-2014	Microserica sp. Laos_Phupane10	Adult		Museum Vouchered:Type Series	Zoologisches Forschungsmuseum Alexander Koenig
SCOIB	SCOIB028-20	ZFMK-Col-DA4723	DA4723	BOLD:AEF6461		658[0n]	2	MW128289		Yes				15-Apr-2014	Maladera peregoi n.sp.	Adult		Museum Vouchered:Type Series	Zoologisches Forschungsmuseum Alexander Koenig
SCOIB	SCOIB029-20	ZFMK-Col-DA4724	DA4724	BOLD:AEF8662		658[0n]	2	MW128269		Yes				15-Apr-2014	Gastroserica huaphanensis	Adult		Museum Vouchered:Type Series	Zoologisches Forschungsmuseum Alexander Koenig
SCOIB	SCOIB030-20	ZFMK-Col-DA4726	DA4726	BOLD:AEF6923		658[0n]	2	MW128278		Yes				15-Apr-2014	Microserica sp. Laos_Phupane10	Adult		Museum Vouchered:Type Series	Zoologisches Forschungsmuseum Alexander Koenig
SCOIB	SCOIB031-20	ZFMK-Col-DA4729	DA4729	BOLD:AEF6168		657[0n]	2	MW128326		Yes				15-Apr-2014	Microserica sp. Laos_Phupane13	Adult		Museum Vouchered:Type Series	Zoologisches Forschungsmuseum Alexander Koenig
SCOIB	SCOIB032-20	ZFMK-Col-DA4730	DA4730	BOLD:AEF7391		658[0n]	2	MW128346		Yes				15-Apr-2014	Maladera obscurata	Adult		Museum Vouchered:Type Series	Zoologisches Forschungsmuseum Alexander Koenig
SCOIB	SCOIB033-20	ZFMK-Col-DA4731	DA4731	BOLD:AEF6168		658[0n]	2	MW128172		Yes				15-Apr-2014	Microserica sp. Laos_Phupane13	Adult		Museum Vouchered:Type Series	Zoologisches Forschungsmuseum Alexander Koenig
SCOIB	SCOIB034-20	ZFMK-Col-DA4732	DA4732	BOLD:AEF8448		658[0n]	2	MW128295		Yes				15-Apr-2014	Microserica varians	Adult		Museum Vouchered:Type Series	Zoologisches Forschungsmuseum Alexander Koenig
SCOIB	SCOIB035-20	ZFMK-Col-DA4734	DA4734	BOLD:AEF6794		658[0n]	2	MW128284		Yes				15-Apr-2014	Microserica varians	Adult		Museum Vouchered:Type Series	Zoologisches Forschungsmuseum Alexander Koenig
SCOIB	SCOIB036-20	ZFMK-Col-DA4740	DA4740	BOLD:AEF6460		658[0n]	2	MW128216		Yes				15-Apr-2014	Maladera exima	Adult		Museum Vouchered:Type Series	Zoologisches Forschungsmuseum Alexander Koenig
SCOIB	SCOIB037-20	ZFMK-Col-DA4743	DA4743	BOLD:AEF9489		658[0n]	2	MW128244		Yes				06-Apr-2014	Neoserica allolaotica	Adult		Museum Vouchered:Type Series	Zoologisches Forschungsmuseum Alexander Koenig
SCOIB	SCOIB038-20	ZFMK-Col-DA4744	DA4744	BOLD:AEF6625		658[0n]	2	MW128330		Yes				06-Apr-2014	Maladera clypeata	Adult		Museum Vouchered:Type Series	Zoologisches Forschungsmuseum Alexander Koenig
SCOIB	SCOIB039-20	ZFMK-Col-DA4745	DA4745	BOLD:AEF6625		658[0n]	2	MW128340		Yes				06-Apr-2014	Maladera clypeata	Adult		Museum Vouchered:Type Series	Zoologisches Forschungsmuseum Alexander Koenig
SCOIB	SCOIB040-20	ZFMK-Col-DA4746	DA4746	BOLD:AEF9169		658[0n]	2	MW128205		Yes				06-Apr-2014	Neoserica sp. Laos_Phupane5	Adult		Museum Vouchered:Type Series	Zoologisches Forschungsmuseum Alexander Koenig
SCOIB	SCOIB041-20	ZFMK-Col-DA4747	DA4747	BOLD:AEF8227		658[0n]	2	MW128255		Yes				06-Apr-2014	Maladera sp. Laos_Phupane4	Adult		Museum Vouchered:Type Series	Zoologisches Forschungsmuseum Alexander Koenig
SCOIB	SCOIB042-20	ZFMK-Col-DA4748	DA4748	BOLD:AEF9169		658[2n]	2	MW128199		Yes				06-Apr-2014	Neoserica sp. Laos_Phupane5	Adult		Museum Vouchered:Type Series	Zoologisches Forschungsmuseum Alexander Koenig
SCOIB	SCOIB043-20	ZFMK-Col-DA4749	DA4749	BOLD:AEF8228		658[0n]	2	MW128186		Yes				06-Apr-2014	Maladera sp. Laos_Phupane3	Adult		Museum Vouchered:Type Series	Zoologisches Forschungsmuseum Alexander Koenig
SCOIB	SCOIB044-20	ZFMK-Col-DA4751	DA4751	BOLD:AEF9354		658[0n]	2	MW128170		Yes				06-Apr-2014	Maladera sp. Laos_Phupane15	Adult		Museum Vouchered:Type	Zoologisches Forschungsmuseum Alexander Koenig
SCOIB	SCOIB045-20	ZFMK-Col-DA4753	DA4753	BOLD:AEF9170		658[0n]	2	MW128251		Yes				06-Apr-2014	Neoserica martinui	Adult		Museum Vouchered:Type Series	Zoologisches Forschungsmuseum Alexander Koenig
SCOIB	SCOIB046-20	ZFMK-Col-DA4754	DA4754	BOLD:AEF7971		658[0n]	2	MW128336		Yes				06-Apr-2014	Maladera drescheri	Adult		Museum Vouchered:Type Series	Zoologisches Forschungsmuseum Alexander Koenig
SCOIB	SCOIB047-20	ZFMK-Col-DA4755	DA4755	BOLD:AEF7971		658[0n]	2	MW128300		Yes				06-Apr-2014	Maladera drescheri	Adult		Museum Vouchered:Type Series	Zoologisches Forschungsmuseum Alexander Koenig
SCOIB	SCOIB048-20	ZFMK-Col-DA4756	DA4756	BOLD:AEF6550		658[0n]	2	MW128193		Yes				06-Apr-2014	Maladera sp. Laos_Phupane16	Adult		Museum Vouchered:Type Series	Zoologisches Forschungsmuseum Alexander Koenig
SCOIB	SCOIB049-20	ZFMK-Col-DA4758	DA4758	BOLD:AEF7225		658[0n]	2	MW128337		Yes				06-Apr-2014	Neoserica sp. Laos_Phupane26	Adult		Museum Vouchered:Type Series	Zoologisches Forschungsmuseum Alexander Koenig
SCOIB	SCOIB050-20	ZFMK-Col-DA4760	DA4760			658[8n]	2	MW128351		No				06-Apr-2014	Neoserica sp. Laos_Phupane26	Adult		Museum Vouchered:Type Series	Zoologisches Forschungsmuseum Alexander Koenig
SCOIB	SCOIB051-20	ZFMK-Col-DA4764	DA4764	BOLD:AEF8333		658[0n]	2	MW128329		Yes				06-Apr-2014	Maladera sp. Laos_Phupane1	Adult		Museum Vouchered:Type Series	Zoologisches Forschungsmuseum Alexander Koenig
SCOIB	SCOIB052-20	ZFMK-Col-DA4765	DA4765	BOLD:AEF8448		658[0n]	2	MW128219		Yes				06-Apr-2014	Microserica varians	Adult		Museum Vouchered:Type Series	Zoologisches Forschungsmuseum Alexander Koenig
SCOIB	SCOIB053-20	ZFMK-Col-DA4766	DA4766	BOLD:AEF6794		658[0n]	2	MW128239		Yes				06-Apr-2014	Microserica varians	Adult		Museum Vouchered:Type Series	Zoologisches Forschungsmuseum Alexander Koenig
SCOIB	SCOIB054-20	ZFMK-Col-DA4770	DA4770	BOLD:AEF8662		658[0n]	2	MW128240		Yes				06-Apr-2014	Gastroserica huaphanensis	Adult		Museum Vouchered:Type Series	Zoologisches Forschungsmuseum Alexander Koenig
SCOIB	SCOIB055-20	ZFMK-Col-DA4771	DA4771	BOLD:AEF6462		658[0n]	2	MW128322		Yes				06-Apr-2014	Maladera peregoi n.sp.	Adult		Museum Vouchered:Type Series	Zoologisches Forschungsmuseum Alexander Koenig
SCOIB	SCOIB056-20	ZFMK-Col-DA4772	DA4772	BOLD:AEF6462		658[0n]	2	MW128281		Yes				06-Apr-2014	Maladera peregoi n.sp.	Adult		Museum Vouchered:Type Series	Zoologisches Forschungsmuseum Alexander Koenig
SCOIB	SCOIB057-20	ZFMK-Col-DA4773	DA4773	BOLD:AEF6461		658[0n]	2	MW128292		Yes				06-Apr-2014	Maladera peregoi n.sp.	Adult		Museum Vouchered:Type Series	Zoologisches Forschungsmuseum Alexander Koenig
SCOIB	SCOIB058-20	ZFMK-Col-DA4783	DA4783	BOLD:AEF6456		658[0n]	2	MW128317		Yes				06-Apr-2014	Neoserica phuphanensis	Adult		Museum Vouchered:Type Series	Zoologisches Forschungsmuseum Alexander Koenig
SCOIB	SCOIB059-20	ZFMK-Col-DA4784	DA4784	BOLD:AEF6456		658[0n]	2	MW128188		Yes				06-Apr-2014	Neoserica phuphanensis	Adult		Museum Vouchered:Type Series	Zoologisches Forschungsmuseum Alexander Koenig
SCOIB	SCOIB060-20	ZFMK-Col-DA4785	DA4785	BOLD:AEF8796		658[0n]	2	MW128302		Yes				06-Apr-2014	Serica werneri	Adult		Museum Vouchered:Type Series	Zoologisches Forschungsmuseum Alexander Koenig
SCOIB	SCOIB061-20	ZFMK-Col-DA4786	DA4786	BOLD:AEF6456		658[0n]	2	MW128179		Yes				06-Apr-2014	Neoserica phuphanensis	Adult		Museum Vouchered:Type Series	Zoologisches Forschungsmuseum Alexander Koenig
SCOIB	SCOIB062-20	ZFMK-Col-DA4788	DA4788	BOLD:AEF8922		658[0n]	2	MW128313		Yes				06-Apr-2014	Maladera sp. Laos_Phupane27	Adult		Museum Vouchered:Type	Zoologisches Forschungsmuseum Alexander Koenig
SCOIB	SCOIB063-20	ZFMK-Col-DA4789	DA4789	BOLD:AEF6460		658[0n]	2	MW128202		Yes				06-Apr-2014	Maladera exima	Adult		Museum Vouchered:Type Series	Zoologisches Forschungsmuseum Alexander Koenig
SCOIB	SCOIB064-20	ZFMK-Col-DA4790	DA4790	BOLD:AEF6460		658[0n]	2	MW128237		Yes				06-Apr-2014	Maladera exima	Adult		Museum Vouchered:Type Series	Zoologisches Forschungsmuseum Alexander Koenig
SCOIB	SCOIB065-20	ZFMK-Col-DA4792	DA4792	BOLD:AEF6459		658[0n]	2	MW128296		Yes				03-Apr-2014	Maladera parexima	Adult		Museum Vouchered:Type Series	Zoologisches Forschungsmuseum Alexander Koenig
SCOIB	SCOIB066-20	ZFMK-Col-DA4793	DA4793	BOLD:AEF7971		658[0n]	2	MW128209		Yes				03-Apr-2014	Maladera drescheri	Adult		Museum Vouchered:Type Series	Zoologisches Forschungsmuseum Alexander Koenig
SCOIB	SCOIB067-20	ZFMK-Col-DA4794	DA4794	BOLD:AEF8757		658[0n]	2	MW128185		Yes				03-Apr-2014	Maladera sp. Laos_Phupane6	Adult		Museum Vouchered:Type Series	Zoologisches Forschungsmuseum Alexander Koenig
SCOIB	SCOIB068-20	ZFMK-Col-DA4795	DA4795	BOLD:AEF6625		658[0n]	2	MW128294		Yes				03-Apr-2014	Maladera clypeata	Adult		Museum Vouchered:Type Series	Zoologisches Forschungsmuseum Alexander Koenig
SCOIB	SCOIB069-20	ZFMK-Col-DA4797	DA4797	BOLD:AEF9169		658[0n]	2	MW128264		Yes				03-Apr-2014	Neoserica sp. Laos_Phupane5	Adult		Museum Vouchered:Type Series	Zoologisches Forschungsmuseum Alexander Koenig
SCOIB	SCOIB070-20	ZFMK-Col-DA4798	DA4798	BOLD:AEF6552		658[0n]	2	MW128309		Yes				03-Apr-2014	Maladera sp. Laos_Phupane16	Adult		Museum Vouchered:Type Series	Zoologisches Forschungsmuseum Alexander Koenig
SCOIB	SCOIB071-20	ZFMK-Col-DA4799	DA4799	BOLD:AEF7971		658[0n]	2	MW128224		Yes				03-Apr-2014	Maladera drescheri	Adult		Museum Vouchered:Type Series	Zoologisches Forschungsmuseum Alexander Koenig
SCOIB	SCOIB072-20	ZFMK-Col-DA4801	DA4801	BOLD:AEF9169		656[0n]	2	MW128325		Yes				03-Apr-2014	Neoserica sp. Laos_Phupane5	Adult		Museum Vouchered:Type Series	Zoologisches Forschungsmuseum Alexander Koenig
SCOIB	SCOIB073-20	ZFMK-Col-DA4806	DA4806	BOLD:AEF6551		658[0n]	2	MW128197		Yes				03-Apr-2014	Maladera sp. Laos_Phupane16	Adult		Museum Vouchered:Type Series	Zoologisches Forschungsmuseum Alexander Koenig
SCOIB	SCOIB074-20	ZFMK-Col-DA4812	DA4812	BOLD:AEF6551		658[0n]	2	MW128233		Yes				03-Apr-2014	Maladera sp. Laos_Phupane16	Adult		Museum Vouchered:Type Series	Zoologisches Forschungsmuseum Alexander Koenig
SCOIB	SCOIB075-20	ZFMK-Col-DA4815	DA4815	BOLD:AEF8228		658[0n]	2	MW128275		Yes				03-Apr-2014	Maladera sp. Laos_Phupane3	Adult		Museum Vouchered:Type Series	Zoologisches Forschungsmuseum Alexander Koenig
SCOIB	SCOIB076-20	ZFMK-Col-DA4816	DA4816	BOLD:AEF7226		658[0n]	2	MW128236		Yes				03-Apr-2014	Neoserica sp. Laos_Phupane26	Adult		Museum Vouchered:Type Series	Zoologisches Forschungsmuseum Alexander Koenig
SCOIB	SCOIB077-20	ZFMK-Col-DA4821	DA4821	BOLD:AEF6463		658[0n]	2	MW128204		Yes				03-Apr-2014	Maladera futschauana	Adult		Museum Vouchered:Type Series	Zoologisches Forschungsmuseum Alexander Koenig
SCOIB	SCOIB078-20	ZFMK-Col-DA4824	DA4824	BOLD:AEF6464		658[0n]	2	MW128262		Yes				03-Apr-2014	Maladera futschauana	Adult		Museum Vouchered:Type Series	Zoologisches Forschungsmuseum Alexander Koenig
SCOIB	SCOIB079-20	ZFMK-Col-DA4830	DA4830	BOLD:AEF8332		658[0n]	2	MW128267		Yes				03-Apr-2014	Maladera perniciosa	Adult		Museum Vouchered:Type Series	Zoologisches Forschungsmuseum Alexander Koenig
SCOIB	SCOIB080-20	ZFMK-Col-DA4834	DA4834	BOLD:AEF8333		658[0n]	2	MW128221		Yes				03-Apr-2014	Maladera sp. Laos_Phupane1	Adult		Museum Vouchered:Type Series	Zoologisches Forschungsmuseum Alexander Koenig
SCOIB	SCOIB081-20	ZFMK-Col-DA4835	DA4835	BOLD:AEF8333		658[0n]	2	MW128334		Yes				03-Apr-2014	Maladera sp. Laos_Phupane1	Adult		Museum Vouchered:Type Series	Zoologisches Forschungsmuseum Alexander Koenig
SCOIB	SCOIB082-20	ZFMK-Col-DA4836	DA4836	BOLD:AEF8788		658[0n]	2	MW128228		Yes				03-Apr-2014	Gastroserica carolusi	Adult		Museum Vouchered:Type Series	Zoologisches Forschungsmuseum Alexander Koenig
SCOIB	SCOIB083-20	ZFMK-Col-DA4837	DA4837	BOLD:AEF7391		658[0n]	2	MW128266		Yes				03-Apr-2014	Maladera obscurata	Adult		Museum Vouchered:Type Series	Zoologisches Forschungsmuseum Alexander Koenig
SCOIB	SCOIB084-20	ZFMK-Col-DA4839	DA4839	BOLD:AEF7391		658[0n]	2	MW128345		Yes				03-Apr-2014	Maladera obscurata	Adult		Museum Vouchered:Type Series	Zoologisches Forschungsmuseum Alexander Koenig
SCOIB	SCOIB085-20	ZFMK-Col-DA4840	DA4840	BOLD:AEF8921		658[0n]	2	MW128288		Yes				03-Apr-2014	Maladera sp. Laos_Phupane9	Adult		Museum Vouchered:Type Series	Zoologisches Forschungsmuseum Alexander Koenig
SCOIB	SCOIB086-20	ZFMK-Col-DA4844	DA4844	BOLD:AEF7778		658[1n]	2	MW128180		Yes				03-Apr-2014	Maladera fuscipes	Adult		Museum Vouchered:Type Series	Zoologisches Forschungsmuseum Alexander Koenig
SCOIB	SCOIB087-20	ZFMK-Col-DA4846	DA4846	BOLD:AEF6460		658[2n]	2	MW128324		Yes				03-Apr-2014	Maladera parexima	Adult		Museum Vouchered:Type Series	Zoologisches Forschungsmuseum Alexander Koenig
SCOIB	SCOIB088-20	ZFMK-Col-DA4847	DA4847	BOLD:AEF6459		658[0n]	2	MW128250		Yes				03-Apr-2014	Maladera parexima	Adult		Museum Vouchered:Type Series	Zoologisches Forschungsmuseum Alexander Koenig
SCOIB	SCOIB089-20	ZFMK-Col-DA4851	DA4851	BOLD:AEF7776		658[0n]	2	MW128344		Yes				03-Apr-2014	Maladera rufodorsata	Adult		Museum Vouchered:Type Series	Zoologisches Forschungsmuseum Alexander Koenig
SCOIB	SCOIB090-20	ZFMK-Col-DA4853	DA4853	BOLD:AEF6460		658[0n]	2	MW128220		Yes				03-Apr-2014	Maladera exima	Adult		Museum Vouchered:Type Series	Zoologisches Forschungsmuseum Alexander Koenig
SCOIB	SCOIB091-20	ZFMK-Col-DA4854	DA4854	BOLD:AEF6350		658[0n]	2	MW128350		Yes				03-Apr-2014	Microserica panzona	Adult		Museum Vouchered:Type Series	Zoologisches Forschungsmuseum Alexander Koenig
SCOIB	SCOIB092-20	ZFMK-Col-DA4855	DA4855	BOLD:AEF6460		658[0n]	2	MW128246		Yes				03-Apr-2014	Maladera exima	Adult		Museum Vouchered:Type Series	Zoologisches Forschungsmuseum Alexander Koenig
SCOIB	SCOIB093-20	ZFMK-Col-DA4863	DA4863	BOLD:AEF9170		658[0n]	2	MW128210		Yes				03-Apr-2014	Neoserica martinui	Adult		Museum Vouchered:Type Series	Zoologisches Forschungsmuseum Alexander Koenig
SCOIB	SCOIB094-20	ZFMK-Col-DA4877	DA4877	BOLD:AEF9171		658[0n]	2	MW128178		Yes				03-Apr-2014	Neoserica sp. Laos_Phupane29	Adult		Museum Vouchered:Type Series	Zoologisches Forschungsmuseum Alexander Koenig
SCOIB	SCOIB095-20	ZFMK-Col-DA4885	DA4885	BOLD:AEF9171		658[0n]	2	MW128261		Yes				03-Apr-2014	Neoserica sp. Laos_Phupane29	Adult		Museum Vouchered:Type Series	Zoologisches Forschungsmuseum Alexander Koenig
SCOIB	SCOIB096-20	ZFMK-Col-DA4887	DA4887	BOLD:AEF8788		658[0n]	2	MW128271		Yes				03-Apr-2014	Gastroserica carolusi	Adult		Museum Vouchered:Type Series	Zoologisches Forschungsmuseum Alexander Koenig
SCOIB	SCOIB097-20	ZFMK-Col-DA4888	DA4888	BOLD:AEF8333		658[0n]	2	MW128314		Yes				03-Apr-2014	Maladera sp. Laos_Phupane1	Adult		Museum Vouchered:Type Series	Zoologisches Forschungsmuseum Alexander Koenig
SCOIB	SCOIB098-20	ZFMK-Col-DA4891	DA4891	BOLD:AEF8876		658[0n]	2	MW128229		Yes				03-Apr-2014	Maladera rufoplagiata	Adult		Museum Vouchered:Type Series	Zoologisches Forschungsmuseum Alexander Koenig
SCOIB	SCOIB099-20	ZFMK-Col-DA4893	DA4893	BOLD:AEF6456		658[0n]	2	MW128291		Yes				03-Apr-2014	Neoserica phuphanensis	Adult		Museum Vouchered:Type Series	Zoologisches Forschungsmuseum Alexander Koenig
SCOIB	SCOIB100-20	ZFMK-Col-DA4894	DA4894	BOLD:AEF8662		658[0n]	2	MW128274		Yes				03-Apr-2014	Gastroserica huaphanensis	Adult		Museum Vouchered:Type Series	Zoologisches Forschungsmuseum Alexander Koenig
SCOIB	SCOIB101-20	ZFMK-Col-DA4897	DA4897	BOLD:AEF9617		658[0n]	2	MW128203		Yes				01-Apr-2014	Chrysoserica auricoma	Adult		Museum Vouchered:Type Series	Zoologisches Forschungsmuseum Alexander Koenig
SCOIB	SCOIB102-20	ZFMK-Col-DA4899	DA4899	BOLD:AEF8228		658[0n]	2	MW128335		Yes				01-Apr-2014	Maladera sp. Laos_Phupane4	Adult		Museum Vouchered:Type Series	Zoologisches Forschungsmuseum Alexander Koenig
SCOIB	SCOIB103-20	ZFMK-Col-DA4900	DA4900	BOLD:AEF9170		658[0n]	2	MW128331		Yes				01-Apr-2014	Neoserica martinui	Adult		Museum Vouchered:Type Series	Zoologisches Forschungsmuseum Alexander Koenig
SCOIB	SCOIB104-20	ZFMK-Col-DA4901	DA4901	BOLD:AEF8228		658[0n]	2	MW128286		Yes				01-Apr-2014	Maladera sp. Laos_Phupane4	Adult		Museum Vouchered:Type Series	Zoologisches Forschungsmuseum Alexander Koenig
SCOIB	SCOIB105-20	ZFMK-Col-DA4905	DA4905	BOLD:AEF8228		658[0n]	2	MW128187		Yes				01-Apr-2014	Maladera sp. Laos_Phupane3	Adult		Museum Vouchered:Type Series	Zoologisches Forschungsmuseum Alexander Koenig
SCOIB	SCOIB106-20	ZFMK-Col-DA4909	DA4909	BOLD:AEF7979		658[0n]	2	MW128265		Yes				01-Apr-2014	Neoserica cardamomensis	Adult		Museum Vouchered:Type	Zoologisches Forschungsmuseum Alexander Koenig
SCOIB	SCOIB107-20	ZFMK-Col-DA4910	DA4910	BOLD:AEF7226		658[0n]	2	MW128316		Yes				01-Apr-2014	Neoserica sp. Laos_Phupane26	Adult		Museum Vouchered:Type Series	Zoologisches Forschungsmuseum Alexander Koenig
SCOIB	SCOIB108-20	ZFMK-Col-DA4914	DA4914	BOLD:AEF9355		658[1n]	2	MW128176		Yes				01-Apr-2014	Maladera senta	Adult		Museum Vouchered:Type	Zoologisches Forschungsmuseum Alexander Koenig
SCOIB	SCOIB109-20	ZFMK-Col-DA4915	DA4915	BOLD:AEF9170		658[0n]	2	MW128258		Yes				01-Apr-2014	Neoserica martinui	Adult		Museum Vouchered:Type Series	Zoologisches Forschungsmuseum Alexander Koenig
SCOIB	SCOIB110-20	ZFMK-Col-DA4918	DA4918	BOLD:AEF8332		658[0n]	2	MW128196		Yes				01-Apr-2014	Maladera perniciosa	Adult		Museum Vouchered:Type Series	Zoologisches Forschungsmuseum Alexander Koenig
SCOIB	SCOIB111-20	ZFMK-Col-DA4919	DA4919	BOLD:AEF8874		658[0n]	2	MW128183		Yes				01-Apr-2014	Maladera sp. Laos_Phupane33	Adult		Museum Vouchered:Type Series	Zoologisches Forschungsmuseum Alexander Koenig
SCOIB	SCOIB112-20	ZFMK-Col-DA4921	DA4921	BOLD:AEF7139		658[0n]	2	MW128168		Yes				01-Apr-2014	Maladera sp. Laos_Phupane7	Adult		Museum Vouchered:Type Series	Zoologisches Forschungsmuseum Alexander Koenig
SCOIB	SCOIB113-20	ZFMK-Col-DA4923	DA4923	BOLD:AEF8332		658[0n]	2	MW128181		Yes				01-Apr-2014	Maladera perniciosa	Adult		Museum Vouchered:Type Series	Zoologisches Forschungsmuseum Alexander Koenig
SCOIB	SCOIB114-20	ZFMK-Col-DA4925	DA4925	BOLD:AEF6458		658[0n]	2	MW128173		Yes				01-Apr-2014	Maladera futschauana	Adult		Museum Vouchered:Type Series	Zoologisches Forschungsmuseum Alexander Koenig
SCOIB	SCOIB115-20	ZFMK-Col-DA4926	DA4926	BOLD:AEF8875		658[0n]	2	MW128290		Yes				01-Apr-2014	Maladera sp. Laos_Phupane34	Adult		Museum Vouchered:Type Series	Zoologisches Forschungsmuseum Alexander Koenig
SCOIB	SCOIB116-20	ZFMK-Col-DA4927	DA4927	BOLD:AEF9601		658[0n]	2	MW128349		Yes				01-Apr-2014	Gastroserica marginalis	Adult		Museum Vouchered:Type Series	Zoologisches Forschungsmuseum Alexander Koenig
SCOIB	SCOIB117-20	ZFMK-Col-DA4928	DA4928	BOLD:AEF6563		658[0n]	2	MW128207		Yes				01-Apr-2014	Lasioserica meghalayana	Adult		Museum Vouchered:Type Series	Zoologisches Forschungsmuseum Alexander Koenig
SCOIB	SCOIB118-20	ZFMK-Col-DA4929	DA4929	BOLD:AEF6563		658[0n]	2	MW128308		Yes				01-Apr-2014	Lasioserica meghalayana	Adult		Museum Vouchered:Type Series	Zoologisches Forschungsmuseum Alexander Koenig
SCOIB	SCOIB119-20	ZFMK-Col-DA4931	DA4931	BOLD:AEF6462		658[0n]	2	MW128323		Yes				01-Apr-2014	Maladera peregoi n.sp.	Adult		Museum Vouchered:Type Series	Zoologisches Forschungsmuseum Alexander Koenig
SCOIB	SCOIB120-20	ZFMK-Col-DA4932	DA4932	BOLD:AEF8721		658[0n]	2	MW128315		Yes				01-Apr-2014	Microserica simplex	Adult		Museum Vouchered:Type Series	Zoologisches Forschungsmuseum Alexander Koenig
SCOIB	SCOIB121-20	ZFMK-Col-DA4933	DA4933	BOLD:AEF8721		658[0n]	2	MW128192		Yes				01-Apr-2014	Microserica simplex	Adult		Museum Vouchered:Type Series	Zoologisches Forschungsmuseum Alexander Koenig
SCOIB	SCOIB122-20	ZFMK-Col-DA4934	DA4934	BOLD:AEF6923		658[0n]	2	MW128328		Yes				01-Apr-2014	Microserica sp. Laos_Phupane10	Adult		Museum Vouchered:Type Series	Zoologisches Forschungsmuseum Alexander Koenig
SCOIB	SCOIB123-20	ZFMK-Col-DA4936	DA4936	BOLD:AEF6563		658[0n]	2	MW128226		Yes				01-Apr-2014	Lasioserica meghalayana	Adult		Museum Vouchered:Type Series	Zoologisches Forschungsmuseum Alexander Koenig
SCOIB	SCOIB124-20	ZFMK-Col-DA4937	DA4937	BOLD:AEF6923		658[0n]	2	MW128238		Yes				01-Apr-2014	Microserica sp. Laos_Phupane10	Adult		Museum Vouchered:Type Series	Zoologisches Forschungsmuseum Alexander Koenig
SCOIB	SCOIB125-20	ZFMK-Col-DA4939	DA4939	BOLD:AEF6923		658[0n]	2	MW128195		Yes				01-Apr-2014	Microserica sp. Laos_Phupane10	Adult		Museum Vouchered:Type Series	Zoologisches Forschungsmuseum Alexander Koenig
SCOIB	SCOIB126-20	ZFMK-Col-DA4940	DA4940	BOLD:AEF6351		658[0n]	2	MW128256		Yes				01-Apr-2014	Microserica panzona	Adult		Museum Vouchered:Type Series	Zoologisches Forschungsmuseum Alexander Koenig
SCOIB	SCOIB127-20	ZFMK-Col-DA4945	DA4945	BOLD:AEF8756		658[0n]	2	MW128283		Yes				15-Apr-2014	Maladera sp. Laos_Phupane6	Adult		Museum Vouchered:Type Series	Zoologisches Forschungsmuseum Alexander Koenig
SCOIB	SCOIB128-20	ZFMK-Col-DA4946	DA4946	BOLD:AEF6268		658[0n]	2	MW128338		Yes				15-Apr-2014	Neoserica sp. Laos_Phupane37	Adult		Museum Vouchered:Type	Zoologisches Forschungsmuseum Alexander Koenig
SCOIB	SCOIB129-20	ZFMK-Col-DA4948	DA4948	BOLD:AEF9171		658[0n]	2	MW128305		Yes				15-Apr-2014	Neoserica sp. Laos_Phupane29	Adult		Museum Vouchered:Type Series	Zoologisches Forschungsmuseum Alexander Koenig
SCOIB	SCOIB130-20	ZFMK-Col-DA4950	DA4950	BOLD:AEF6551		658[0n]	2	MW128230		Yes				15-Apr-2014	Maladera sp. Laos_Phupane16	Adult		Museum Vouchered:Type Series	Zoologisches Forschungsmuseum Alexander Koenig
SCOIB	SCOIB131-20	ZFMK-Col-DA4952	DA4952	BOLD:AEF6551		658[0n]	2	MW128304		Yes				15-Apr-2014	Maladera sp. Laos_Phupane16	Adult		Museum Vouchered:Type Series	Zoologisches Forschungsmuseum Alexander Koenig
SCOIB	SCOIB132-20	ZFMK-Col-DA4956	DA4956	BOLD:AEF9352		658[0n]	2	MW128177		Yes				15-Apr-2014	Maladera sp. Laos_Phupane38	Adult		Museum Vouchered:Type	Zoologisches Forschungsmuseum Alexander Koenig
SCOIB	SCOIB133-20	ZFMK-Col-DA4959	DA4959	BOLD:AEF8874		658[0n]	2	MW128343		Yes				15-Apr-2014	Maladera sp. Laos_Phupane33	Adult		Museum Vouchered:Type Series	Zoologisches Forschungsmuseum Alexander Koenig
SCOIB	SCOIB134-20	ZFMK-Col-DA4960	DA4960	BOLD:AEF9601		658[0n]	2	MW128339		Yes				15-Apr-2014	Gastroserica marginalis	Adult		Museum Vouchered:Type Series	Zoologisches Forschungsmuseum Alexander Koenig
SCOIB	SCOIB135-20	ZFMK-Col-DA4961	DA4961	BOLD:AEF9170		658[0n]	2	MW128214		Yes				15-Apr-2014	Neoserica martinui	Adult		Museum Vouchered:Type Series	Zoologisches Forschungsmuseum Alexander Koenig
SCOIB	SCOIB136-20	ZFMK-Col-DA4966	DA4966	BOLD:AEF7139		658[0n]	2	MW128285		Yes				15-Apr-2014	Maladera sp. Laos_Phupane7	Adult		Museum Vouchered:Type Series	Zoologisches Forschungsmuseum Alexander Koenig
SCOIB	SCOIB137-20	ZFMK-Col-DA4970	DA4970	BOLD:AEF7547		658[0n]	2	MW128194		Yes				15-Apr-2014	Maladera sp. Laos_Phupane40	Adult		Museum Vouchered:Type	Zoologisches Forschungsmuseum Alexander Koenig
SCOIB	SCOIB138-20	ZFMK-Col-DA4972	DA4972	BOLD:AEF9601		658[0n]	2	MW128297		Yes				15-Apr-2014	Gastroserica marginalis	Adult		Museum Vouchered:Type Series	Zoologisches Forschungsmuseum Alexander Koenig
SCOIB	SCOIB139-20	ZFMK-Col-DA4973	DA4973	BOLD:AEF8663		658[0n]	2	MW128248		Yes				15-Apr-2014	Gastroserica marginalis	Adult		Museum Vouchered:Type Series	Zoologisches Forschungsmuseum Alexander Koenig
SCOIB	SCOIB140-20	ZFMK-Col-DA4974	DA4974	BOLD:AEF8796		658[0n]	2	MW128247		Yes				15-Apr-2014	Serica werneri	Adult		Museum Vouchered:Type Series	Zoologisches Forschungsmuseum Alexander Koenig
SCOIB	SCOIB141-20	ZFMK-Col-DA4975	DA4975	BOLD:AEF9016		658[0n]	2	MW128332		Yes				15-Apr-2014	Neoserica duplosetosa	Adult		Museum Vouchered:Type Series	Zoologisches Forschungsmuseum Alexander Koenig
SCOIB	SCOIB142-20	ZFMK-Col-DA4979	DA4979	BOLD:AEF7391		658[0n]	2	MW128234		Yes				15-Apr-2014	Maladera obscurata	Adult		Museum Vouchered:Type Series	Zoologisches Forschungsmuseum Alexander Koenig
SCOIB	SCOIB143-20	ZFMK-Col-DA4980	DA4980	BOLD:AEF8921		658[0n]	2	MW128223		Yes				15-Apr-2014	Maladera sp. Laos_Phupane9	Adult		Museum Vouchered:Type Series	Zoologisches Forschungsmuseum Alexander Koenig
SCOIB	SCOIB144-20	ZFMK-Col-DA4983	DA4983	BOLD:AEF6563		658[0n]	2	MW128198		Yes				15-Apr-2014	Lasioserica meghalayana	Adult		Museum Vouchered:Type Series	Zoologisches Forschungsmuseum Alexander Koenig
SCOIB	SCOIB145-20	ZFMK-Col-DA4987	DA4987	BOLD:AEF8663		658[0n]	2	MW128211		Yes				15-Apr-2014	Gastroserica marginalis	Adult		Museum Vouchered:Type Series	Zoologisches Forschungsmuseum Alexander Koenig
SCOIB	SCOIB146-20	ZFMK-Col-DA4992	DA4992	BOLD:AEF7546		658[2n]	2	MW128254		Yes				03-Apr-2014	Maladera sp. Laos_Phupane43	Adult		Museum Vouchered:Type	Zoologisches Forschungsmuseum Alexander Koenig
SCOIB	SCOIB147-20	ZFMK-Col-DA4994	DA4994	BOLD:AEF9171		658[0n]	2	MW128260		Yes				03-Apr-2014	Neoserica sp. Laos_Phupane29	Adult		Museum Vouchered:Type Series	Zoologisches Forschungsmuseum Alexander Koenig
SCOIB	SCOIB148-20	ZFMK-Col-DA5008	DA5008	BOLD:AEF8565		658[0n]	2	MW128341		Yes				03-Apr-2014	Neoserica sp. Laos_Phupane21	Adult		Museum Vouchered:Type Series	Zoologisches Forschungsmuseum Alexander Koenig
SCOIB	SCOIB149-20	ZFMK-Col-DA5011	DA5011	BOLD:AEF7776		658[0n]	2	MW128333		Yes				03-Apr-2014	Maladera rufodorsata	Adult		Museum Vouchered:Type Series	Zoologisches Forschungsmuseum Alexander Koenig
SCOIB	SCOIB150-20	ZFMK-Col-DA5012	DA5012	BOLD:AEF6456		658[0n]	2	MW128171		Yes				03-Apr-2014	Neoserica phuphanensis	Adult		Museum Vouchered:Type Series	Zoologisches Forschungsmuseum Alexander Koenig
SCOIB	SCOIB151-20	ZFMK-Col-DA5013	DA5013	BOLD:AEF8876		658[0n]	2	MW128167		Yes				03-Apr-2014	Maladera rufoplagiata	Adult		Museum Vouchered:Type Series	Zoologisches Forschungsmuseum Alexander Koenig
SCOIB	SCOIB152-20	ZFMK-Col-DA5016	DA5016	BOLD:AEF8922		658[0n]	2	MW128249		Yes				03-Apr-2014	Maladera sp. Laos_Phupane9	Adult		Museum Vouchered:Type Series	Zoologisches Forschungsmuseum Alexander Koenig
SCOIB	SCOIB153-20	ZFMK-Col-DA5018	DA5018	BOLD:AEF7778		658[0n]	2	MW128231		Yes				03-Apr-2014	Maladera fuscipes	Adult		Museum Vouchered:Type Series	Zoologisches Forschungsmuseum Alexander Koenig
SCOIB	SCOIB154-20	ZFMK-Col-DA5020	DA5020	BOLD:AEF6456		658[0n]	2	MW128242		Yes				03-Apr-2014	Neoserica phuphanensis	Adult		Museum Vouchered:Type Series	Zoologisches Forschungsmuseum Alexander Koenig
SCOIB	SCOIB155-20	ZFMK-Col-DA5022	DA5022	BOLD:AEF9617		658[0n]	2	MW128227		Yes				15-Apr-2014	Chrysoserica auricoma	Adult		Museum Vouchered:Type Series	Zoologisches Forschungsmuseum Alexander Koenig
SCOIB	SCOIB156-20	ZFMK-Col-DA5027	DA5027	BOLD:AEF9489		658[0n]	2	MW128191		Yes				15-Apr-2014	Neoserica allolaotica	Adult		Museum Vouchered:Type Series	Zoologisches Forschungsmuseum Alexander Koenig
SCOIB	SCOIB157-20	ZFMK-Col-DA5036	DA5036	BOLD:AEF8757		658[0n]	2	MW128208		Yes				15-Apr-2014	Maladera sp. Laos_Phupane6	Adult		Museum Vouchered:Type Series	Zoologisches Forschungsmuseum Alexander Koenig
SCOIB	SCOIB158-20	ZFMK-Col-DA5042	DA5042	BOLD:AEF9016		658[0n]	2	MW128277		Yes				15-Apr-2014	Neoserica duplosetosa	Adult		Museum Vouchered:Type Series	Zoologisches Forschungsmuseum Alexander Koenig
SCOIB	SCOIB159-20	ZFMK-Col-DA5043	DA5043	BOLD:AEF6807		658[0n]	2	MW128212		Yes				15-Apr-2014	Maladera sp. Laos_Phupane12	Adult		Museum Vouchered:Type Series	Zoologisches Forschungsmuseum Alexander Koenig
SCOIB	SCOIB160-20	ZFMK-Col-DA5047	DA5047	BOLD:AEF8662		658[0n]	2	MW128287		Yes				15-Apr-2014	Gastroserica huaphanensis	Adult		Museum Vouchered:Type Series	Zoologisches Forschungsmuseum Alexander Koenig
SCOIB	SCOIB161-20	ZFMK-Col-DA5048	DA5048	BOLD:AEF9351		658[0n]	2	MW128232		Yes				15-Apr-2014	Maladera sp. Laos_Phupane39	Adult		Museum Vouchered:Type	Zoologisches Forschungsmuseum Alexander Koenig
SCOIB	SCOIB162-20	ZFMK-Col-DA5049	DA5049	BOLD:AEF8662		658[0n]	2	MW128342		Yes				15-Apr-2014	Gastroserica huaphanensis	Adult		Museum Vouchered:Type Series	Zoologisches Forschungsmuseum Alexander Koenig
SCOIB	SCOIB163-20	ZFMK-Col-DA5059	DA5059	BOLD:AEF8788		658[0n]	2	MW128303		Yes				15-Apr-2014	Gastroserica carolusi	Adult		Museum Vouchered:Type Series	Zoologisches Forschungsmuseum Alexander Koenig
SCOIB	SCOIB164-20	ZFMK-Col-DA5064	DA5064	BOLD:AEF7391		658[0n]	2	MW128257		Yes				15-Apr-2014	Maladera obscurata	Adult		Museum Vouchered:Type Series	Zoologisches Forschungsmuseum Alexander Koenig
SCOIB	SCOIB165-20	ZFMK-Col-DA5065	DA5065	BOLD:AEF6456		658[0n]	2	MW128272		Yes				15-Apr-2014	Neoserica phuphanensis	Adult		Museum Vouchered:Type Series	Zoologisches Forschungsmuseum Alexander Koenig
SCOIB	SCOIB166-20	ZFMK-Col-DA5070	DA5070	BOLD:AEF7825		658[0n]	2	MW128253		Yes				15-Apr-2014	Gastroserica haucki	Adult		Museum Vouchered:Type	Zoologisches Forschungsmuseum Alexander Koenig
SCOIB	SCOIB167-20	ZFMK-Col-DA5078	DA5078	BOLD:AEF9170		658[0n]	2	MW128319		Yes				06-Apr-2014	Neoserica sp. Laos_Phupane29	Adult		Museum Vouchered:Type Series	Zoologisches Forschungsmuseum Alexander Koenig
SCOIB	SCOIB168-20	ZFMK-Col-DA5084	DA5084	BOLD:AEF9016		658[0n]	2	MW128217		Yes				06-Apr-2014	Neoserica duplosetosa	Adult		Museum Vouchered:Type Series	Zoologisches Forschungsmuseum Alexander Koenig
SCOIB	SCOIB169-20	ZFMK-Col-DA5091	DA5091	BOLD:AEF8757		658[0n]	2	MW128190		Yes				06-Apr-2014	Maladera sp. Laos_Phupane6	Adult		Museum Vouchered:Type Series	Zoologisches Forschungsmuseum Alexander Koenig
SCOIB	SCOIB170-20	ZFMK-Col-DA5104	DA5104	BOLD:AEF7139		658[0n]	2	MW128215		Yes				06-Apr-2014	Maladera sp. Laos_Phupane7	Adult		Museum Vouchered:Type Series	Zoologisches Forschungsmuseum Alexander Koenig
SCOIB	SCOIB171-20	ZFMK-Col-DA5105	DA5105	BOLD:AEF9353		658[0n]	2	MW128241		Yes				06-Apr-2014	Maladera sp. Laos_Phupane2	Adult		Museum Vouchered:Type	Zoologisches Forschungsmuseum Alexander Koenig
SCOIB	SCOIB172-20	ZFMK-Col-DA5106	DA5106	BOLD:AEF6807		658[0n]	2	MW128225		Yes				06-Apr-2014	Maladera sp. Laos_Phupane12	Adult		Museum Vouchered:Type Series	Zoologisches Forschungsmuseum Alexander Koenig
SCOIB	SCOIB173-20	ZFMK-Col-DA5109	DA5109	BOLD:AEF8875		658[0n]	2	MW128175		Yes				06-Apr-2014	Maladera sp. Laos_Phupane34	Adult		Museum Vouchered:Type Series	Zoologisches Forschungsmuseum Alexander Koenig
SCOIB	SCOIB174-20	ZFMK-Col-DA5111	DA5111	BOLD:AEF8788		658[0n]	2	MW128310		Yes				06-Apr-2014	Gastroserica carolusi	Adult		Museum Vouchered:Type Series	Zoologisches Forschungsmuseum Alexander Koenig
SCOIB	SCOIB175-20	ZFMK-Col-DA5113	DA5113	BOLD:AEF8565		658[0n]	2	MW128222		Yes				06-Apr-2014	Neoserica sp. Laos_Phupane21	Adult		Museum Vouchered:Type Series	Zoologisches Forschungsmuseum Alexander Koenig
SCOIB	SCOIB176-20	ZFMK-Col-DA5115	DA5115	BOLD:AEF6383		658[0n]	2	MW128301		Yes				06-Apr-2014	Microserica sp. Laos_Phupane13	Adult		Museum Vouchered:Type	Zoologisches Forschungsmuseum Alexander Koenig
SCOIB	SCOIB177-20	ZFMK-Col-DA5121	DA5121	BOLD:AEF6459		658[0n]	2	MW128293		Yes				06-Apr-2014	Maladera parexima	Adult		Museum Vouchered:Type Series	Zoologisches Forschungsmuseum Alexander Koenig
SCOIB	SCOIB178-20	ZFMK-Col-DA5123	DA5123	BOLD:AEF6459		658[0n]	2	MW128235		Yes				06-Apr-2014	Maladera parexima	Adult		Museum Vouchered:Type Series	Zoologisches Forschungsmuseum Alexander Koenig
SCOIB	SCOIB179-20	ZFMK-Col-DA5124	DA5124	BOLD:AEF6456		658[0n]	2	MW128299		Yes				06-Apr-2014	Neoserica phuphanensis	Adult		Museum Vouchered:Type Series	Zoologisches Forschungsmuseum Alexander Koenig
SCOIB	SCOIB180-20	ZFMK-Col-DA5125	DA5125	BOLD:AEF6456		658[0n]	2	MW128200		Yes				06-Apr-2014	Neoserica phuphanensis	Adult		Museum Vouchered:Type Series	Zoologisches Forschungsmuseum Alexander Koenig
SCOIB	SCOIB181-20	ZFMK-Col-DA5139	DA5139	BOLD:AEF6807		658[0n]	2	MW128312		Yes				06-Apr-2014	Maladera sp. Laos_Phupane12	Adult		Museum Vouchered:Type Series	Zoologisches Forschungsmuseum Alexander Koenig
SCOIB	SCOIB182-20	ZFMK-Col-DA5142	DA5142	BOLD:AEF6807		658[0n]	2	MW128321		Yes				06-Apr-2014	Maladera sp. Laos_Phupane12	Adult		Museum Vouchered:Type Series	Zoologisches Forschungsmuseum Alexander Koenig
SCOIB	SCOIB183-20	ZFMK-Col-DA5143	DA5143	BOLD:AEF9524		658[0n]	2	MW128348		Yes				06-Apr-2014	Serica sp. Laos_Phupane36	Adult		Museum Vouchered:Type	Zoologisches Forschungsmuseum Alexander Koenig
SCOIB	SCOIB184-20	ZFMK-Col-DA5152	DA5152	BOLD:AEF7777		658[0n]	2	MW128327		Yes				06-Apr-2014	Maladera fuscipes	Adult		Museum Vouchered:Type Series	Zoologisches Forschungsmuseum Alexander Koenig
SCOIB	SCOIB185-20	ZFMK-Col-DA5153	DA5153	BOLD:AEF8921		658[0n]	2	MW128213		Yes				06-Apr-2014	Maladera sp. Laos_Phupane9	Adult		Museum Vouchered:Type Series	Zoologisches Forschungsmuseum Alexander Koenig

## Sheet: Specimen Details
Project:	SCOIB (185 records selected)			User:	Jana Thormann
Created:	2020-12-03
Sample ID	Sex	Reproduction	Life Stage	Extra Info	Notes	Voucher Status	Tissue Descriptor	External URLs	Associated Taxa	Associated Specimens
ZFMK-Col-DA4670	M	S	Adult			Museum Vouchered:Type Series	mesothoracic leg, muscle	http://id.zfmk.de/collection_ZFMK/ZFMK-Col-DA4670
ZFMK-Col-DA4671	M	S	Adult			Museum Vouchered:Type	mesothoracic leg, muscle	http://id.zfmk.de/collection_ZFMK/ZFMK-Col-DA4671
ZFMK-Col-DA4672	M	S	Adult			Museum Vouchered:Type Series	mesothoracic leg, muscle	http://id.zfmk.de/collection_ZFMK/ZFMK-Col-DA4672
ZFMK-Col-DA4673	M	S	Adult			Museum Vouchered:Type Series	mesothoracic leg, muscle	http://id.zfmk.de/collection_ZFMK/ZFMK-Col-DA4673
ZFMK-Col-DA4674	M	S	Adult			Museum Vouchered:Type Series	mesothoracic leg, muscle	http://id.zfmk.de/collection_ZFMK/ZFMK-Col-DA4674
ZFMK-Col-DA4676	M	S	Adult			Museum Vouchered:Type Series	mesothoracic leg, muscle	http://id.zfmk.de/collection_ZFMK/ZFMK-Col-DA4676
ZFMK-Col-DA4677	M	S	Adult			Museum Vouchered:Type Series	mesothoracic leg, muscle	http://id.zfmk.de/collection_ZFMK/ZFMK-Col-DA4677
ZFMK-Col-DA4678	M	S	Adult			Museum Vouchered:Type Series	mesothoracic leg, muscle	http://id.zfmk.de/collection_ZFMK/ZFMK-Col-DA4678
ZFMK-Col-DA4683	M	S	Adult			Museum Vouchered:Type Series	mesothoracic leg, muscle	http://id.zfmk.de/collection_ZFMK/ZFMK-Col-DA4683
ZFMK-Col-DA4684	M	S	Adult			Museum Vouchered:Type Series	mesothoracic leg, muscle	http://id.zfmk.de/collection_ZFMK/ZFMK-Col-DA4684
ZFMK-Col-DA4685	M	S	Adult			Museum Vouchered:Type Series	mesothoracic leg, muscle	http://id.zfmk.de/collection_ZFMK/ZFMK-Col-DA4685
ZFMK-Col-DA4688	M	S	Adult			Museum Vouchered:Type Series	mesothoracic leg, muscle	http://id.zfmk.de/collection_ZFMK/ZFMK-Col-DA4688
ZFMK-Col-DA4697	M	S	Adult			Museum Vouchered:Type Series	mesothoracic leg, muscle	http://id.zfmk.de/collection_ZFMK/ZFMK-Col-DA4697
ZFMK-Col-DA4699	M	S	Adult			Museum Vouchered:Type Series	mesothoracic leg, muscle	http://id.zfmk.de/collection_ZFMK/ZFMK-Col-DA4699
ZFMK-Col-DA4700	M	S	Adult			Museum Vouchered:Type Series	mesothoracic leg, muscle	http://id.zfmk.de/collection_ZFMK/ZFMK-Col-DA4700
ZFMK-Col-DA4701	M	S	Adult			Museum Vouchered:Type Series	mesothoracic leg, muscle	http://id.zfmk.de/collection_ZFMK/ZFMK-Col-DA4701
ZFMK-Col-DA4702	M	S	Adult			Museum Vouchered:Type Series	mesothoracic leg, muscle	http://id.zfmk.de/collection_ZFMK/ZFMK-Col-DA4702
ZFMK-Col-DA4704	M	S	Adult			Museum Vouchered:Type Series	mesothoracic leg, muscle	http://id.zfmk.de/collection_ZFMK/ZFMK-Col-DA4704
ZFMK-Col-DA4705	M	S	Adult			Museum Vouchered:Type Series	mesothoracic leg, muscle	http://id.zfmk.de/collection_ZFMK/ZFMK-Col-DA4705
ZFMK-Col-DA4706	M	S	Adult			Museum Vouchered:Type Series	mesothoracic leg, muscle	http://id.zfmk.de/collection_ZFMK/ZFMK-Col-DA4706
ZFMK-Col-DA4708	M	S	Adult			Museum Vouchered:Type Series	mesothoracic leg, muscle	http://id.zfmk.de/collection_ZFMK/ZFMK-Col-DA4708
ZFMK-Col-DA4709	M	S	Adult			Museum Vouchered:Type Series	mesothoracic leg, muscle	http://id.zfmk.de/collection_ZFMK/ZFMK-Col-DA4709
ZFMK-Col-DA4710	M	S	Adult			Museum Vouchered:Type Series	mesothoracic leg, muscle	http://id.zfmk.de/collection_ZFMK/ZFMK-Col-DA4710
ZFMK-Col-DA4711	M	S	Adult			Museum Vouchered:Type Series	mesothoracic leg, muscle	http://id.zfmk.de/collection_ZFMK/ZFMK-Col-DA4711
ZFMK-Col-DA4713	M	S	Adult			Museum Vouchered:Type Series	mesothoracic leg, muscle	http://id.zfmk.de/collection_ZFMK/ZFMK-Col-DA4713
ZFMK-Col-DA4718	M	S	Adult			Museum Vouchered:Type Series	mesothoracic leg, muscle	http://id.zfmk.de/collection_ZFMK/ZFMK-Col-DA4718
ZFMK-Col-DA4720	M	S	Adult			Museum Vouchered:Type Series	mesothoracic leg, muscle	http://id.zfmk.de/collection_ZFMK/ZFMK-Col-DA4720
ZFMK-Col-DA4723	M	S	Adult			Museum Vouchered:Type Series	mesothoracic leg, muscle	http://id.zfmk.de/collection_ZFMK/ZFMK-Col-DA4723
ZFMK-Col-DA4724	M	S	Adult			Museum Vouchered:Type Series	mesothoracic leg, muscle	http://id.zfmk.de/collection_ZFMK/ZFMK-Col-DA4724
ZFMK-Col-DA4726	M	S	Adult			Museum Vouchered:Type Series	mesothoracic leg, muscle	http://id.zfmk.de/collection_ZFMK/ZFMK-Col-DA4726
ZFMK-Col-DA4729	M	S	Adult			Museum Vouchered:Type Series	mesothoracic leg, muscle	http://id.zfmk.de/collection_ZFMK/ZFMK-Col-DA4729
ZFMK-Col-DA4730	M	S	Adult			Museum Vouchered:Type Series	mesothoracic leg, muscle	http://id.zfmk.de/collection_ZFMK/ZFMK-Col-DA4730
ZFMK-Col-DA4731	M	S	Adult			Museum Vouchered:Type Series	mesothoracic leg, muscle	http://id.zfmk.de/collection_ZFMK/ZFMK-Col-DA4731
ZFMK-Col-DA4732	M	S	Adult			Museum Vouchered:Type Series	mesothoracic leg, muscle	http://id.zfmk.de/collection_ZFMK/ZFMK-Col-DA4732
ZFMK-Col-DA4734	M	S	Adult			Museum Vouchered:Type Series	mesothoracic leg, muscle	http://id.zfmk.de/collection_ZFMK/ZFMK-Col-DA4734
ZFMK-Col-DA4740	M	S	Adult			Museum Vouchered:Type Series	mesothoracic leg, muscle	http://id.zfmk.de/collection_ZFMK/ZFMK-Col-DA4740
ZFMK-Col-DA4743	M	S	Adult			Museum Vouchered:Type Series	mesothoracic leg, muscle	http://id.zfmk.de/collection_ZFMK/ZFMK-Col-DA4743
ZFMK-Col-DA4744	M	S	Adult			Museum Vouchered:Type Series	mesothoracic leg, muscle	http://id.zfmk.de/collection_ZFMK/ZFMK-Col-DA4744
ZFMK-Col-DA4745	M	S	Adult			Museum Vouchered:Type Series	mesothoracic leg, muscle	http://id.zfmk.de/collection_ZFMK/ZFMK-Col-DA4745
ZFMK-Col-DA4746	M	S	Adult			Museum Vouchered:Type Series	mesothoracic leg, muscle	http://id.zfmk.de/collection_ZFMK/ZFMK-Col-DA4746
ZFMK-Col-DA4747	M	S	Adult			Museum Vouchered:Type Series	mesothoracic leg, muscle	http://id.zfmk.de/collection_ZFMK/ZFMK-Col-DA4747
ZFMK-Col-DA4748	M	S	Adult			Museum Vouchered:Type Series	mesothoracic leg, muscle	http://id.zfmk.de/collection_ZFMK/ZFMK-Col-DA4748
ZFMK-Col-DA4749	M	S	Adult			Museum Vouchered:Type Series	mesothoracic leg, muscle	http://id.zfmk.de/collection_ZFMK/ZFMK-Col-DA4749
ZFMK-Col-DA4751	M	S	Adult			Museum Vouchered:Type	mesothoracic leg, muscle	http://id.zfmk.de/collection_ZFMK/ZFMK-Col-DA4751
ZFMK-Col-DA4753	M	S	Adult			Museum Vouchered:Type Series	mesothoracic leg, muscle	http://id.zfmk.de/collection_ZFMK/ZFMK-Col-DA4753
ZFMK-Col-DA4754	M	S	Adult			Museum Vouchered:Type Series	mesothoracic leg, muscle	http://id.zfmk.de/collection_ZFMK/ZFMK-Col-DA4754
ZFMK-Col-DA4755	M	S	Adult			Museum Vouchered:Type Series	mesothoracic leg, muscle	http://id.zfmk.de/collection_ZFMK/ZFMK-Col-DA4755
ZFMK-Col-DA4756	M	S	Adult			Museum Vouchered:Type Series	mesothoracic leg, muscle	http://id.zfmk.de/collection_ZFMK/ZFMK-Col-DA4756
ZFMK-Col-DA4758	M	S	Adult			Museum Vouchered:Type Series	mesothoracic leg, muscle	http://id.zfmk.de/collection_ZFMK/ZFMK-Col-DA4758
ZFMK-Col-DA4760	M	S	Adult			Museum Vouchered:Type Series	mesothoracic leg, muscle	http://id.zfmk.de/collection_ZFMK/ZFMK-Col-DA4760
ZFMK-Col-DA4764	M	S	Adult			Museum Vouchered:Type Series	mesothoracic leg, muscle	http://id.zfmk.de/collection_ZFMK/ZFMK-Col-DA4764
ZFMK-Col-DA4765	M	S	Adult			Museum Vouchered:Type Series	mesothoracic leg, muscle	http://id.zfmk.de/collection_ZFMK/ZFMK-Col-DA4765
ZFMK-Col-DA4766	M	S	Adult			Museum Vouchered:Type Series	mesothoracic leg, muscle	http://id.zfmk.de/collection_ZFMK/ZFMK-Col-DA4766
ZFMK-Col-DA4770	M	S	Adult			Museum Vouchered:Type Series	mesothoracic leg, muscle	http://id.zfmk.de/collection_ZFMK/ZFMK-Col-DA4770
ZFMK-Col-DA4771	M	S	Adult			Museum Vouchered:Type Series	mesothoracic leg, muscle	http://id.zfmk.de/collection_ZFMK/ZFMK-Col-DA4771
ZFMK-Col-DA4772	M	S	Adult			Museum Vouchered:Type Series	mesothoracic leg, muscle	http://id.zfmk.de/collection_ZFMK/ZFMK-Col-DA4772
ZFMK-Col-DA4773	M	S	Adult			Museum Vouchered:Type Series	mesothoracic leg, muscle	http://id.zfmk.de/collection_ZFMK/ZFMK-Col-DA4773
ZFMK-Col-DA4783	M	S	Adult			Museum Vouchered:Type Series	mesothoracic leg, muscle	http://id.zfmk.de/collection_ZFMK/ZFMK-Col-DA4783
ZFMK-Col-DA4784	M	S	Adult			Museum Vouchered:Type Series	mesothoracic leg, muscle	http://id.zfmk.de/collection_ZFMK/ZFMK-Col-DA4784
ZFMK-Col-DA4785	M	S	Adult			Museum Vouchered:Type Series	mesothoracic leg, muscle	http://id.zfmk.de/collection_ZFMK/ZFMK-Col-DA4785
ZFMK-Col-DA4786	M	S	Adult			Museum Vouchered:Type Series	mesothoracic leg, muscle	http://id.zfmk.de/collection_ZFMK/ZFMK-Col-DA4786
ZFMK-Col-DA4788	M	S	Adult			Museum Vouchered:Type	mesothoracic leg, muscle	http://id.zfmk.de/collection_ZFMK/ZFMK-Col-DA4788
ZFMK-Col-DA4789	M	S	Adult			Museum Vouchered:Type Series	mesothoracic leg, muscle	http://id.zfmk.de/collection_ZFMK/ZFMK-Col-DA4789
ZFMK-Col-DA4790	M	S	Adult			Museum Vouchered:Type Series	mesothoracic leg, muscle	http://id.zfmk.de/collection_ZFMK/ZFMK-Col-DA4790
ZFMK-Col-DA4792	M	S	Adult			Museum Vouchered:Type Series	mesothoracic leg, muscle	http://id.zfmk.de/collection_ZFMK/ZFMK-Col-DA4792
ZFMK-Col-DA4793	M	S	Adult			Museum Vouchered:Type Series	mesothoracic leg, muscle	http://id.zfmk.de/collection_ZFMK/ZFMK-Col-DA4793
ZFMK-Col-DA4794	M	S	Adult			Museum Vouchered:Type Series	mesothoracic leg, muscle	http://id.zfmk.de/collection_ZFMK/ZFMK-Col-DA4794
ZFMK-Col-DA4795	M	S	Adult			Museum Vouchered:Type Series	mesothoracic leg, muscle	http://id.zfmk.de/collection_ZFMK/ZFMK-Col-DA4795
ZFMK-Col-DA4797	M	S	Adult			Museum Vouchered:Type Series	mesothoracic leg, muscle	http://id.zfmk.de/collection_ZFMK/ZFMK-Col-DA4797
ZFMK-Col-DA4798	M	S	Adult			Museum Vouchered:Type Series	mesothoracic leg, muscle	http://id.zfmk.de/collection_ZFMK/ZFMK-Col-DA4798
ZFMK-Col-DA4799	M	S	Adult			Museum Vouchered:Type Series	mesothoracic leg, muscle	http://id.zfmk.de/collection_ZFMK/ZFMK-Col-DA4799
ZFMK-Col-DA4801	M	S	Adult			Museum Vouchered:Type Series	mesothoracic leg, muscle	http://id.zfmk.de/collection_ZFMK/ZFMK-Col-DA4801
ZFMK-Col-DA4806	M	S	Adult			Museum Vouchered:Type Series	mesothoracic leg, muscle	http://id.zfmk.de/collection_ZFMK/ZFMK-Col-DA4806
ZFMK-Col-DA4812	M	S	Adult			Museum Vouchered:Type Series	mesothoracic leg, muscle	http://id.zfmk.de/collection_ZFMK/ZFMK-Col-DA4812
ZFMK-Col-DA4815	M	S	Adult			Museum Vouchered:Type Series	mesothoracic leg, muscle	http://id.zfmk.de/collection_ZFMK/ZFMK-Col-DA4815
ZFMK-Col-DA4816	M	S	Adult			Museum Vouchered:Type Series	mesothoracic leg, muscle	http://id.zfmk.de/collection_ZFMK/ZFMK-Col-DA4816
ZFMK-Col-DA4821	M	S	Adult			Museum Vouchered:Type Series	mesothoracic leg, muscle	http://id.zfmk.de/collection_ZFMK/ZFMK-Col-DA4821
ZFMK-Col-DA4824	M	S	Adult			Museum Vouchered:Type Series	mesothoracic leg, muscle	http://id.zfmk.de/collection_ZFMK/ZFMK-Col-DA4824
ZFMK-Col-DA4830	M	S	Adult			Museum Vouchered:Type Series	mesothoracic leg, muscle	http://id.zfmk.de/collection_ZFMK/ZFMK-Col-DA4830
ZFMK-Col-DA4834	M	S	Adult			Museum Vouchered:Type Series	mesothoracic leg, muscle	http://id.zfmk.de/collection_ZFMK/ZFMK-Col-DA4834
ZFMK-Col-DA4835	M	S	Adult			Museum Vouchered:Type Series	mesothoracic leg, muscle	http://id.zfmk.de/collection_ZFMK/ZFMK-Col-DA4835
ZFMK-Col-DA4836	M	S	Adult			Museum Vouchered:Type Series	mesothoracic leg, muscle	http://id.zfmk.de/collection_ZFMK/ZFMK-Col-DA4836
ZFMK-Col-DA4837	M	S	Adult			Museum Vouchered:Type Series	mesothoracic leg, muscle	http://id.zfmk.de/collection_ZFMK/ZFMK-Col-DA4837
ZFMK-Col-DA4839	M	S	Adult			Museum Vouchered:Type Series	mesothoracic leg, muscle	http://id.zfmk.de/collection_ZFMK/ZFMK-Col-DA4839
ZFMK-Col-DA4840	M	S	Adult			Museum Vouchered:Type Series	mesothoracic leg, muscle	http://id.zfmk.de/collection_ZFMK/ZFMK-Col-DA4840
ZFMK-Col-DA4844	M	S	Adult			Museum Vouchered:Type Series	mesothoracic leg, muscle	http://id.zfmk.de/collection_ZFMK/ZFMK-Col-DA4844
ZFMK-Col-DA4846	M	S	Adult			Museum Vouchered:Type Series	mesothoracic leg, muscle	http://id.zfmk.de/collection_ZFMK/ZFMK-Col-DA4846
ZFMK-Col-DA4847	M	S	Adult			Museum Vouchered:Type Series	mesothoracic leg, muscle	http://id.zfmk.de/collection_ZFMK/ZFMK-Col-DA4847
ZFMK-Col-DA4851	M	S	Adult			Museum Vouchered:Type Series	mesothoracic leg, muscle	http://id.zfmk.de/collection_ZFMK/ZFMK-Col-DA4851
ZFMK-Col-DA4853	M	S	Adult			Museum Vouchered:Type Series	mesothoracic leg, muscle	http://id.zfmk.de/collection_ZFMK/ZFMK-Col-DA4853
ZFMK-Col-DA4854	M	S	Adult			Museum Vouchered:Type Series	mesothoracic leg, muscle	http://id.zfmk.de/collection_ZFMK/ZFMK-Col-DA4854
ZFMK-Col-DA4855	M	S	Adult			Museum Vouchered:Type Series	mesothoracic leg, muscle	http://id.zfmk.de/collection_ZFMK/ZFMK-Col-DA4855
ZFMK-Col-DA4863	M	S	Adult			Museum Vouchered:Type Series	mesothoracic leg, muscle	http://id.zfmk.de/collection_ZFMK/ZFMK-Col-DA4863
ZFMK-Col-DA4877	M	S	Adult			Museum Vouchered:Type Series	mesothoracic leg, muscle	http://id.zfmk.de/collection_ZFMK/ZFMK-Col-DA4877
ZFMK-Col-DA4885	M	S	Adult			Museum Vouchered:Type Series	mesothoracic leg, muscle	http://id.zfmk.de/collection_ZFMK/ZFMK-Col-DA4885
ZFMK-Col-DA4887	M	S	Adult			Museum Vouchered:Type Series	mesothoracic leg, muscle	http://id.zfmk.de/collection_ZFMK/ZFMK-Col-DA4887
ZFMK-Col-DA4888	M	S	Adult			Museum Vouchered:Type Series	mesothoracic leg, muscle	http://id.zfmk.de/collection_ZFMK/ZFMK-Col-DA4888
ZFMK-Col-DA4891	M	S	Adult			Museum Vouchered:Type Series	mesothoracic leg, muscle	http://id.zfmk.de/collection_ZFMK/ZFMK-Col-DA4891
ZFMK-Col-DA4893	M	S	Adult			Museum Vouchered:Type Series	mesothoracic leg, muscle	http://id.zfmk.de/collection_ZFMK/ZFMK-Col-DA4893
ZFMK-Col-DA4894	M	S	Adult			Museum Vouchered:Type Series	mesothoracic leg, muscle	http://id.zfmk.de/collection_ZFMK/ZFMK-Col-DA4894
ZFMK-Col-DA4897	M	S	Adult			Museum Vouchered:Type Series	mesothoracic leg, muscle	http://id.zfmk.de/collection_ZFMK/ZFMK-Col-DA4897
ZFMK-Col-DA4899	M	S	Adult			Museum Vouchered:Type Series	mesothoracic leg, muscle	http://id.zfmk.de/collection_ZFMK/ZFMK-Col-DA4899
ZFMK-Col-DA4900	M	S	Adult			Museum Vouchered:Type Series	mesothoracic leg, muscle	http://id.zfmk.de/collection_ZFMK/ZFMK-Col-DA4900
ZFMK-Col-DA4901	M	S	Adult			Museum Vouchered:Type Series	mesothoracic leg, muscle	http://id.zfmk.de/collection_ZFMK/ZFMK-Col-DA4901
ZFMK-Col-DA4905	M	S	Adult			Museum Vouchered:Type Series	mesothoracic leg, muscle	http://id.zfmk.de/collection_ZFMK/ZFMK-Col-DA4905
ZFMK-Col-DA4909	M	S	Adult			Museum Vouchered:Type	mesothoracic leg, muscle	http://id.zfmk.de/collection_ZFMK/ZFMK-Col-DA4909
ZFMK-Col-DA4910	M	S	Adult			Museum Vouchered:Type Series	mesothoracic leg, muscle	http://id.zfmk.de/collection_ZFMK/ZFMK-Col-DA4910
ZFMK-Col-DA4914	M	S	Adult			Museum Vouchered:Type	mesothoracic leg, muscle	http://id.zfmk.de/collection_ZFMK/ZFMK-Col-DA4914
ZFMK-Col-DA4915	M	S	Adult			Museum Vouchered:Type Series	mesothoracic leg, muscle	http://id.zfmk.de/collection_ZFMK/ZFMK-Col-DA4915
ZFMK-Col-DA4918	M	S	Adult			Museum Vouchered:Type Series	mesothoracic leg, muscle	http://id.zfmk.de/collection_ZFMK/ZFMK-Col-DA4918
ZFMK-Col-DA4919	M	S	Adult			Museum Vouchered:Type Series	mesothoracic leg, muscle	http://id.zfmk.de/collection_ZFMK/ZFMK-Col-DA4919
ZFMK-Col-DA4921	M	S	Adult			Museum Vouchered:Type Series	mesothoracic leg, muscle	http://id.zfmk.de/collection_ZFMK/ZFMK-Col-DA4921
ZFMK-Col-DA4923	M	S	Adult			Museum Vouchered:Type Series	mesothoracic leg, muscle	http://id.zfmk.de/collection_ZFMK/ZFMK-Col-DA4923
ZFMK-Col-DA4925	M	S	Adult			Museum Vouchered:Type Series	mesothoracic leg, muscle	http://id.zfmk.de/collection_ZFMK/ZFMK-Col-DA4925
ZFMK-Col-DA4926	M	S	Adult			Museum Vouchered:Type Series	mesothoracic leg, muscle	http://id.zfmk.de/collection_ZFMK/ZFMK-Col-DA4926
ZFMK-Col-DA4927	M	S	Adult			Museum Vouchered:Type Series	mesothoracic leg, muscle	http://id.zfmk.de/collection_ZFMK/ZFMK-Col-DA4927
ZFMK-Col-DA4928	M	S	Adult			Museum Vouchered:Type Series	mesothoracic leg, muscle	http://id.zfmk.de/collection_ZFMK/ZFMK-Col-DA4928
ZFMK-Col-DA4929	M	S	Adult			Museum Vouchered:Type Series	mesothoracic leg, muscle	http://id.zfmk.de/collection_ZFMK/ZFMK-Col-DA4929
ZFMK-Col-DA4931	M	S	Adult			Museum Vouchered:Type Series	mesothoracic leg, muscle	http://id.zfmk.de/collection_ZFMK/ZFMK-Col-DA4931
ZFMK-Col-DA4932	M	S	Adult			Museum Vouchered:Type Series	mesothoracic leg, muscle	http://id.zfmk.de/collection_ZFMK/ZFMK-Col-DA4932
ZFMK-Col-DA4933	M	S	Adult			Museum Vouchered:Type Series	mesothoracic leg, muscle	http://id.zfmk.de/collection_ZFMK/ZFMK-Col-DA4933
ZFMK-Col-DA4934	M	S	Adult			Museum Vouchered:Type Series	mesothoracic leg, muscle	http://id.zfmk.de/collection_ZFMK/ZFMK-Col-DA4934
ZFMK-Col-DA4936	M	S	Adult			Museum Vouchered:Type Series	mesothoracic leg, muscle	http://id.zfmk.de/collection_ZFMK/ZFMK-Col-DA4936
ZFMK-Col-DA4937	M	S	Adult			Museum Vouchered:Type Series	mesothoracic leg, muscle	http://id.zfmk.de/collection_ZFMK/ZFMK-Col-DA4937
ZFMK-Col-DA4939	M	S	Adult			Museum Vouchered:Type Series	mesothoracic leg, muscle	http://id.zfmk.de/collection_ZFMK/ZFMK-Col-DA4939
ZFMK-Col-DA4940	M	S	Adult			Museum Vouchered:Type Series	mesothoracic leg, muscle	http://id.zfmk.de/collection_ZFMK/ZFMK-Col-DA4940
ZFMK-Col-DA4945	M	S	Adult			Museum Vouchered:Type Series	mesothoracic leg, muscle	http://id.zfmk.de/collection_ZFMK/ZFMK-Col-DA4945
ZFMK-Col-DA4946	M	S	Adult			Museum Vouchered:Type	mesothoracic leg, muscle	http://id.zfmk.de/collection_ZFMK/ZFMK-Col-DA4946
ZFMK-Col-DA4948	M	S	Adult			Museum Vouchered:Type Series	mesothoracic leg, muscle	http://id.zfmk.de/collection_ZFMK/ZFMK-Col-DA4948
ZFMK-Col-DA4950	M	S	Adult			Museum Vouchered:Type Series	mesothoracic leg, muscle	http://id.zfmk.de/collection_ZFMK/ZFMK-Col-DA4950
ZFMK-Col-DA4952	M	S	Adult			Museum Vouchered:Type Series	mesothoracic leg, muscle	http://id.zfmk.de/collection_ZFMK/ZFMK-Col-DA4952
ZFMK-Col-DA4956	M	S	Adult			Museum Vouchered:Type	mesothoracic leg, muscle	http://id.zfmk.de/collection_ZFMK/ZFMK-Col-DA4956
ZFMK-Col-DA4959	M	S	Adult			Museum Vouchered:Type Series	mesothoracic leg, muscle	http://id.zfmk.de/collection_ZFMK/ZFMK-Col-DA4959
ZFMK-Col-DA4960	M	S	Adult			Museum Vouchered:Type Series	mesothoracic leg, muscle	http://id.zfmk.de/collection_ZFMK/ZFMK-Col-DA4960
ZFMK-Col-DA4961	M	S	Adult			Museum Vouchered:Type Series	mesothoracic leg, muscle	http://id.zfmk.de/collection_ZFMK/ZFMK-Col-DA4961
ZFMK-Col-DA4966	M	S	Adult			Museum Vouchered:Type Series	mesothoracic leg, muscle	http://id.zfmk.de/collection_ZFMK/ZFMK-Col-DA4966
ZFMK-Col-DA4970	M	S	Adult			Museum Vouchered:Type	mesothoracic leg, muscle	http://id.zfmk.de/collection_ZFMK/ZFMK-Col-DA4970
ZFMK-Col-DA4972	M	S	Adult			Museum Vouchered:Type Series	mesothoracic leg, muscle	http://id.zfmk.de/collection_ZFMK/ZFMK-Col-DA4972
ZFMK-Col-DA4973	M	S	Adult			Museum Vouchered:Type Series	mesothoracic leg, muscle	http://id.zfmk.de/collection_ZFMK/ZFMK-Col-DA4973
ZFMK-Col-DA4974	M	S	Adult			Museum Vouchered:Type Series	mesothoracic leg, muscle	http://id.zfmk.de/collection_ZFMK/ZFMK-Col-DA4974
ZFMK-Col-DA4975	M	S	Adult			Museum Vouchered:Type Series	mesothoracic leg, muscle	http://id.zfmk.de/collection_ZFMK/ZFMK-Col-DA4975
ZFMK-Col-DA4979	M	S	Adult			Museum Vouchered:Type Series	mesothoracic leg, muscle	http://id.zfmk.de/collection_ZFMK/ZFMK-Col-DA4979
ZFMK-Col-DA4980	M	S	Adult			Museum Vouchered:Type Series	mesothoracic leg, muscle	http://id.zfmk.de/collection_ZFMK/ZFMK-Col-DA4980
ZFMK-Col-DA4983	M	S	Adult			Museum Vouchered:Type Series	mesothoracic leg, muscle	http://id.zfmk.de/collection_ZFMK/ZFMK-Col-DA4983
ZFMK-Col-DA4987	M	S	Adult			Museum Vouchered:Type Series	mesothoracic leg, muscle	http://id.zfmk.de/collection_ZFMK/ZFMK-Col-DA4987
ZFMK-Col-DA4992	M	S	Adult			Museum Vouchered:Type	mesothoracic leg, muscle	http://id.zfmk.de/collection_ZFMK/ZFMK-Col-DA4992
ZFMK-Col-DA4994	M	S	Adult			Museum Vouchered:Type Series	mesothoracic leg, muscle	http://id.zfmk.de/collection_ZFMK/ZFMK-Col-DA4994
ZFMK-Col-DA5008	M	S	Adult			Museum Vouchered:Type Series	mesothoracic leg, muscle	http://id.zfmk.de/collection_ZFMK/ZFMK-Col-DA5008
ZFMK-Col-DA5011	M	S	Adult			Museum Vouchered:Type Series	mesothoracic leg, muscle	http://id.zfmk.de/collection_ZFMK/ZFMK-Col-DA5011
ZFMK-Col-DA5012	M	S	Adult			Museum Vouchered:Type Series	mesothoracic leg, muscle	http://id.zfmk.de/collection_ZFMK/ZFMK-Col-DA5012
ZFMK-Col-DA5013	M	S	Adult			Museum Vouchered:Type Series	mesothoracic leg, muscle	http://id.zfmk.de/collection_ZFMK/ZFMK-Col-DA5013
ZFMK-Col-DA5016	M	S	Adult			Museum Vouchered:Type Series	mesothoracic leg, muscle	http://id.zfmk.de/collection_ZFMK/ZFMK-Col-DA5016
ZFMK-Col-DA5018	M	S	Adult			Museum Vouchered:Type Series	mesothoracic leg, muscle	http://id.zfmk.de/collection_ZFMK/ZFMK-Col-DA5018
ZFMK-Col-DA5020	M	S	Adult			Museum Vouchered:Type Series	mesothoracic leg, muscle	http://id.zfmk.de/collection_ZFMK/ZFMK-Col-DA5020
ZFMK-Col-DA5022	M	S	Adult			Museum Vouchered:Type Series	mesothoracic leg, muscle	http://id.zfmk.de/collection_ZFMK/ZFMK-Col-DA5022
ZFMK-Col-DA5027	M	S	Adult			Museum Vouchered:Type Series	mesothoracic leg, muscle	http://id.zfmk.de/collection_ZFMK/ZFMK-Col-DA5027
ZFMK-Col-DA5036	M	S	Adult			Museum Vouchered:Type Series	mesothoracic leg, muscle	http://id.zfmk.de/collection_ZFMK/ZFMK-Col-DA5036
ZFMK-Col-DA5042	M	S	Adult			Museum Vouchered:Type Series	mesothoracic leg, muscle	http://id.zfmk.de/collection_ZFMK/ZFMK-Col-DA5042
ZFMK-Col-DA5043	M	S	Adult			Museum Vouchered:Type Series	mesothoracic leg, muscle	http://id.zfmk.de/collection_ZFMK/ZFMK-Col-DA5043
ZFMK-Col-DA5047	M	S	Adult			Museum Vouchered:Type Series	mesothoracic leg, muscle	http://id.zfmk.de/collection_ZFMK/ZFMK-Col-DA5047
ZFMK-Col-DA5048	M	S	Adult			Museum Vouchered:Type	mesothoracic leg, muscle	http://id.zfmk.de/collection_ZFMK/ZFMK-Col-DA5048
ZFMK-Col-DA5049	M	S	Adult			Museum Vouchered:Type Series	mesothoracic leg, muscle	http://id.zfmk.de/collection_ZFMK/ZFMK-Col-DA5049
ZFMK-Col-DA5059	M	S	Adult			Museum Vouchered:Type Series	mesothoracic leg, muscle	http://id.zfmk.de/collection_ZFMK/ZFMK-Col-DA5059
ZFMK-Col-DA5064	M	S	Adult			Museum Vouchered:Type Series	mesothoracic leg, muscle	http://id.zfmk.de/collection_ZFMK/ZFMK-Col-DA5064
ZFMK-Col-DA5065	M	S	Adult			Museum Vouchered:Type Series	mesothoracic leg, muscle	http://id.zfmk.de/collection_ZFMK/ZFMK-Col-DA5065
ZFMK-Col-DA5070	M	S	Adult			Museum Vouchered:Type	mesothoracic leg, muscle	http://id.zfmk.de/collection_ZFMK/ZFMK-Col-DA5070
ZFMK-Col-DA5078	M	S	Adult			Museum Vouchered:Type Series	mesothoracic leg, muscle	http://id.zfmk.de/collection_ZFMK/ZFMK-Col-DA5078
ZFMK-Col-DA5084	M	S	Adult			Museum Vouchered:Type Series	mesothoracic leg, muscle	http://id.zfmk.de/collection_ZFMK/ZFMK-Col-DA5084
ZFMK-Col-DA5091	M	S	Adult			Museum Vouchered:Type Series	mesothoracic leg, muscle	http://id.zfmk.de/collection_ZFMK/ZFMK-Col-DA5091
ZFMK-Col-DA5104	M	S	Adult			Museum Vouchered:Type Series	mesothoracic leg, muscle	http://id.zfmk.de/collection_ZFMK/ZFMK-Col-DA5104
ZFMK-Col-DA5105	M	S	Adult			Museum Vouchered:Type	mesothoracic leg, muscle	http://id.zfmk.de/collection_ZFMK/ZFMK-Col-DA5105
ZFMK-Col-DA5106	M	S	Adult			Museum Vouchered:Type Series	mesothoracic leg, muscle	http://id.zfmk.de/collection_ZFMK/ZFMK-Col-DA5106
ZFMK-Col-DA5109	M	S	Adult			Museum Vouchered:Type Series	mesothoracic leg, muscle	http://id.zfmk.de/collection_ZFMK/ZFMK-Col-DA5109
ZFMK-Col-DA5111	M	S	Adult			Museum Vouchered:Type Series	mesothoracic leg, muscle	http://id.zfmk.de/collection_ZFMK/ZFMK-Col-DA5111
ZFMK-Col-DA5113	M	S	Adult			Museum Vouchered:Type Series	mesothoracic leg, muscle	http://id.zfmk.de/collection_ZFMK/ZFMK-Col-DA5113
ZFMK-Col-DA5115	M	S	Adult			Museum Vouchered:Type	mesothoracic leg, muscle	http://id.zfmk.de/collection_ZFMK/ZFMK-Col-DA5115
ZFMK-Col-DA5121	M	S	Adult			Museum Vouchered:Type Series	mesothoracic leg, muscle	http://id.zfmk.de/collection_ZFMK/ZFMK-Col-DA5121
ZFMK-Col-DA5123	M	S	Adult			Museum Vouchered:Type Series	mesothoracic leg, muscle	http://id.zfmk.de/collection_ZFMK/ZFMK-Col-DA5123
ZFMK-Col-DA5124	M	S	Adult			Museum Vouchered:Type Series	mesothoracic leg, muscle	http://id.zfmk.de/collection_ZFMK/ZFMK-Col-DA5124
ZFMK-Col-DA5125	M	S	Adult			Museum Vouchered:Type Series	mesothoracic leg, muscle	http://id.zfmk.de/collection_ZFMK/ZFMK-Col-DA5125
ZFMK-Col-DA5139	M	S	Adult			Museum Vouchered:Type Series	mesothoracic leg, muscle	http://id.zfmk.de/collection_ZFMK/ZFMK-Col-DA5139
ZFMK-Col-DA5142	M	S	Adult			Museum Vouchered:Type Series	mesothoracic leg, muscle	http://id.zfmk.de/collection_ZFMK/ZFMK-Col-DA5142
ZFMK-Col-DA5143	M	S	Adult			Museum Vouchered:Type	mesothoracic leg, muscle	http://id.zfmk.de/collection_ZFMK/ZFMK-Col-DA5143
ZFMK-Col-DA5152	M	S	Adult			Museum Vouchered:Type Series	mesothoracic leg, muscle	http://id.zfmk.de/collection_ZFMK/ZFMK-Col-DA5152
ZFMK-Col-DA5153	M	S	Adult			Museum Vouchered:Type Series	mesothoracic leg, muscle	http://id.zfmk.de/collection_ZFMK/ZFMK-Col-DA5153
